# Supplementary material for: ﻿A new species of Homatula (Teleostei, Cobitoidea, Nemacheilidae) from the Pearl River drainage, Yunnan, China
Source: Zookeys. 2022 Mar 17;1089:109–24. doi: 10.3897/zookeys.1089.77203 (PMC8948171; doi:10.3897/zookeys.1089.77203)
Supplement: XML Treatment for Homatula robusta [file zookeys.1089.77203-treatment1.xml]

<!DOCTYPE tp:taxon-treatment
  PUBLIC "-//TaxonX//DTD Taxonomic Treatment Publishing DTD v0 20100105//EN" "tax-treatment-NSO.dtd">
<tp:taxon-treatment xmlns:tp="http://www.plazi.org/taxpub"><tp:treatment-meta><kwd-group><label>Taxon classification</label><kwd>
                <named-content content-type="kingdom">Animalia</named-content>
              </kwd><kwd>
                <named-content content-type="order">Cypriniformes</named-content>
              </kwd><kwd>
                <named-content content-type="family">Nemacheilidae</named-content>
              </kwd></kwd-group><mixed-citation publication-type="journal"><person-group><name><surname>Min</surname><given-names>Rui</given-names></name><name><surname>Zhao</surname><given-names>Yahui</given-names></name><name><surname>Shi</surname><given-names>Jingsong</given-names></name><name><surname>Yang</surname><given-names>Junxing</given-names></name></person-group><article-title>﻿A new species of <italic><tp:taxon-name><tp:taxon-name-part taxon-name-part-type="genus" reg="Homatula">Homatula</tp:taxon-name-part></tp:taxon-name></italic> (<tp:taxon-name><tp:taxon-name-part taxon-name-part-type="subclass">Teleostei</tp:taxon-name-part></tp:taxon-name>, <tp:taxon-name><tp:taxon-name-part taxon-name-part-type="superfamily">Cobitoidea</tp:taxon-name-part></tp:taxon-name>, <tp:taxon-name><tp:taxon-name-part taxon-name-part-type="family">Nemacheilidae</tp:taxon-name-part></tp:taxon-name>) from the Pearl River drainage, Yunnan, China</article-title><source>Zookeys</source><day>17</day><month>03</month><year>2022</year><volume>1089</volume><fpage>109</fpage><lpage>124</lpage><pub-id pub-id-type="doi">10.3897/zookeys.1089.77203</pub-id></mixed-citation></tp:treatment-meta><tp:nomenclature><label>﻿</label><tp:taxon-name>
              <object-id xmlns:xlink="http://www.w3.org/1999/xlink" content-type="arpha" xlink:type="simple">EEDA864C-0C47-5F78-A3EA-D3865BBDB76D</object-id>
              <tp:taxon-name-part taxon-name-part-type="genus" reg="Homatula">Homatula</tp:taxon-name-part>
              <tp:taxon-name-part taxon-name-part-type="species" reg="robusta">robusta</tp:taxon-name-part>
              <object-id xmlns:xlink="http://www.w3.org/1999/xlink" content-type="zoobank" xlink:type="simple">http://zoobank.org/A27C86D0-FD58-448C-9A85-6129B1A18F66</object-id>
            </tp:taxon-name><tp:taxon-status xmlns:xlink="http://www.w3.org/1999/xlink" xlink:type="simple">sp. nov.</tp:taxon-status><xref ref-type="fig" rid="F1">Figs 1</xref><xref ref-type="fig" rid="F2">, 2</xref><xref ref-type="fig" rid="F3">, 3</xref><xref ref-type="fig" rid="F4">, 4</xref><xref ref-type="fig" rid="F5">, 5</xref><xref ref-type="table" rid="T2">, Tables 2</xref><xref ref-type="table" rid="T3">, 3</xref></tp:nomenclature><tp:treatment-sec sec-type="material" id="SECID0E5JAG"><title>Material.</title><p><bold><italic>Holotype</italic>.</bold><named-content xmlns:xlink="http://www.w3.org/1999/xlink" content-type="dwc:institutional_code" xlink:type="simple">KIZ</named-content> 2009000125, 83.12 mm SL; collected by Wansheng Jiang and Weiying Wang on 14 March 2009 at Changdi village, Luoping County, Qujing City, Yunnan Province, China; Nanpanjiang River, upper Pearl River (<named-content xmlns:xlink="http://www.w3.org/1999/xlink" content-type="dwc:verbatimCoordinates" xlink:type="simple"><named-content content-type="geo-json" specific-use="{&#34;type&#34;:&#34;Point&#34;,&#34;coordinates&#34;:[104.500000,25.033333]}" id="NCID0EQKAG" xlink:type="simple">25°02'N, 104°30'E</named-content></named-content>; ca 1210 m). <bold><italic>Paratypes</italic>.</bold><named-content xmlns:xlink="http://www.w3.org/1999/xlink" content-type="dwc:institutional_code" xlink:type="simple">KIZ</named-content> 2009000122, 144, 146, 3 ex. 61.16–81.32 mm SL, same data as for holotype.</p><fig id="F1" position="float" orientation="portrait"><object-id xmlns:xlink="http://www.w3.org/1999/xlink" content-type="doi" xlink:type="simple">10.3897/zookeys.1089.77203.figure1</object-id><object-id xmlns:xlink="http://www.w3.org/1999/xlink" content-type="arpha" xlink:type="simple">0F8FCAB2-1BD0-5887-93DD-CC64E4D452E8</object-id><label>Figure 1.</label><caption><p>Lateral <bold>A</bold> dorsal <bold>B</bold> and ventral views <bold>C</bold> of <italic><tp:taxon-name><tp:taxon-name-part taxon-name-part-type="genus" reg="Homatula">H.</tp:taxon-name-part><tp:taxon-name-part taxon-name-part-type="species" reg="robusta">robusta</tp:taxon-name-part></tp:taxon-name></italic> sp. nov., holotype, <named-content xmlns:xlink="http://www.w3.org/1999/xlink" content-type="dwc:institutional_code" xlink:type="simple">KIZ</named-content> 2009000125, 83.12 mm SL.</p></caption><graphic xmlns:xlink="http://www.w3.org/1999/xlink" xlink:href="zookeys-1089-109-g001.jpg" position="float" orientation="portrait" xlink:type="simple" id="oo_659924.jpg"><uri content-type="original_file" xlink:type="simple">https://binary.pensoft.net/fig/659924</uri></graphic></fig></tp:treatment-sec><tp:treatment-sec sec-type="diagnosis" id="SECID0E6LAG"><title>Diagnosis.</title><p>The new species can be distinguished from all other species of <italic><tp:taxon-name><tp:taxon-name-part taxon-name-part-type="genus" reg="Homatula">Homatula</tp:taxon-name-part></tp:taxon-name></italic> by having the following combination of characters: naked and robust body with well-developed crests (caudal peduncle depth as a percentage of its length: 70.5–78.5%), lateral line complete, median notch on lower jaw, median gap on lower lip, three pairs of short barbels, with maxillary barbels extending posteriorly to the anterior edge of eyes, branched dorsal-fin rays 8½, emarginated caudal fin, and vertebrae 37–39.</p><fig id="F2" position="float" orientation="portrait"><object-id xmlns:xlink="http://www.w3.org/1999/xlink" content-type="doi" xlink:type="simple">10.3897/zookeys.1089.77203.figure2</object-id><object-id xmlns:xlink="http://www.w3.org/1999/xlink" content-type="arpha" xlink:type="simple">2E9E7E85-55F4-5DEB-A782-3F702D2B9D83</object-id><label>Figure 2.</label><caption><p><italic><tp:taxon-name><tp:taxon-name-part taxon-name-part-type="genus" reg="Homatula">Homatula</tp:taxon-name-part><tp:taxon-name-part taxon-name-part-type="species" reg="robusta">robusta</tp:taxon-name-part></tp:taxon-name></italic> sp. nov., paratype, <named-content xmlns:xlink="http://www.w3.org/1999/xlink" content-type="dwc:institutional_code" xlink:type="simple">KIZ</named-content> 2009000122, 81.32 mm SL, head in lateral <bold>A</bold> dorsal <bold>B</bold> and ventral <bold>C</bold> views.</p></caption><graphic xmlns:xlink="http://www.w3.org/1999/xlink" xlink:href="zookeys-1089-109-g002.jpg" position="float" orientation="portrait" xlink:type="simple" id="oo_659925.jpg"><uri content-type="original_file" xlink:type="simple">https://binary.pensoft.net/fig/659925</uri></graphic></fig></tp:treatment-sec><tp:treatment-sec sec-type="description" id="SECID0EONAG"><title>Description.</title><p>Anterior body cylindrical, posterior body laterally compressed; robust, depth 5.8–6.3 times in length. Caudal peduncle stout, depth 1.27–1.42 times in its length. Crests on dorsal and ventral midlines present and supported by rudimentary procurrent caudal-fin rays; dorsal crest starting immediately posterior of dorsal-fin base, ventral crest starting immediately posterior of anal-fin base.</p><fig id="F3" position="float" orientation="portrait"><object-id xmlns:xlink="http://www.w3.org/1999/xlink" content-type="doi" xlink:type="simple">10.3897/zookeys.1089.77203.figure3</object-id><object-id xmlns:xlink="http://www.w3.org/1999/xlink" content-type="arpha" xlink:type="simple">C1A35994-353F-5554-BEAA-E5B6D8D7C2FC</object-id><label>Figure 3.</label><caption><p>Lateral view of <italic><tp:taxon-name><tp:taxon-name-part taxon-name-part-type="genus" reg="Homatula">H.</tp:taxon-name-part><tp:taxon-name-part taxon-name-part-type="species" reg="robusta">robusta</tp:taxon-name-part></tp:taxon-name></italic> sp. nov. <named-content xmlns:xlink="http://www.w3.org/1999/xlink" content-type="dwc:institutional_code" xlink:type="simple">KIZ</named-content> 2009000122 paratype <bold>A</bold><italic><tp:taxon-name><tp:taxon-name-part taxon-name-part-type="genus" reg="Homatula">H.</tp:taxon-name-part><tp:taxon-name-part taxon-name-part-type="species" reg="longidorsalis">longidorsalis</tp:taxon-name-part></tp:taxon-name></italic><named-content xmlns:xlink="http://www.w3.org/1999/xlink" content-type="dwc:institutional_code" xlink:type="simple">KIZ</named-content> 1987003989 <bold>B</bold><italic><tp:taxon-name><tp:taxon-name-part taxon-name-part-type="genus" reg="Homatula">H.</tp:taxon-name-part><tp:taxon-name-part taxon-name-part-type="species" reg="nanpanjiangensis">nanpanjiangensis</tp:taxon-name-part></tp:taxon-name></italic><named-content xmlns:xlink="http://www.w3.org/1999/xlink" content-type="dwc:institutional_code" xlink:type="simple">KIZ</named-content> 1994000023 <bold>C</bold><italic><tp:taxon-name><tp:taxon-name-part taxon-name-part-type="genus" reg="Homatula">H.</tp:taxon-name-part><tp:taxon-name-part taxon-name-part-type="species" reg="potanini">potanini</tp:taxon-name-part></tp:taxon-name></italic><named-content xmlns:xlink="http://www.w3.org/1999/xlink" content-type="dwc:institutional_code" xlink:type="simple">KIZ</named-content> 2010000266 <bold>D</bold>.</p></caption><graphic xmlns:xlink="http://www.w3.org/1999/xlink" xlink:href="zookeys-1089-109-g003.jpg" position="float" orientation="portrait" xlink:type="simple" id="oo_659926.jpg"><uri content-type="original_file" xlink:type="simple">https://binary.pensoft.net/fig/659926</uri></graphic></fig><p>Snout blunt in lateral view, cheeks inflated. Eyes elliptical horizontally, dorsolaterally positioned. Mouth inferior, slightly arched. Anterior nostril in flap, next to posterior nostril. Lips moderately thick, upper lip smooth, slightly notched medially, lower lip with shallow furrows and median gap. Processus dentiformis on upper jaw present with circular arc edge; lower jaw spoon-like with a median notch. Three pairs of barbels, maxillary barbel reaching anterior margin of eye, outer rostral barbel reaching inner corner of mouth and inner rostral barbel not.</p><fig id="F4" position="float" orientation="portrait"><object-id xmlns:xlink="http://www.w3.org/1999/xlink" content-type="doi" xlink:type="simple">10.3897/zookeys.1089.77203.figure4</object-id><object-id xmlns:xlink="http://www.w3.org/1999/xlink" content-type="arpha" xlink:type="simple">4E9C02C4-FC4B-5F7F-946D-858741DC7997</object-id><label>Figure 4.</label><caption><p>Lateral CT scans of: <bold>A</bold><italic><tp:taxon-name><tp:taxon-name-part taxon-name-part-type="genus" reg="Homatula">H.</tp:taxon-name-part><tp:taxon-name-part taxon-name-part-type="species" reg="robusta">robusta</tp:taxon-name-part></tp:taxon-name></italic> sp. nov., <named-content xmlns:xlink="http://www.w3.org/1999/xlink" content-type="dwc:institutional_code" xlink:type="simple">KIZ</named-content> 2009000125, lateral view and structure of caudal skeletons <bold>B</bold><italic><tp:taxon-name><tp:taxon-name-part taxon-name-part-type="genus" reg="Homatula">H.</tp:taxon-name-part><tp:taxon-name-part taxon-name-part-type="species" reg="nanpanjiangensis">nanpanjiangensis</tp:taxon-name-part></tp:taxon-name></italic>, <named-content xmlns:xlink="http://www.w3.org/1999/xlink" content-type="dwc:institutional_code" xlink:type="simple">KIZ</named-content> 1994000029, lateral view and structure of caudal skeletons <bold>C</bold><italic><tp:taxon-name><tp:taxon-name-part taxon-name-part-type="genus" reg="Homatula">H.</tp:taxon-name-part><tp:taxon-name-part taxon-name-part-type="species" reg="wenshanensis">wenshanensis</tp:taxon-name-part></tp:taxon-name></italic>, <named-content xmlns:xlink="http://www.w3.org/1999/xlink" content-type="dwc:institutional_code" xlink:type="simple">KIZ</named-content> 2014005686, lateral view. Abbreviations: ph—partypurale, ns—neural spine, hs—haemal spine, h—hypural, epu—epurale, pst—pleurostyle.</p></caption><graphic xmlns:xlink="http://www.w3.org/1999/xlink" xlink:href="zookeys-1089-109-g004.jpg" position="float" orientation="portrait" xlink:type="simple" id="oo_659927.jpg"><uri content-type="original_file" xlink:type="simple">https://binary.pensoft.net/fig/659927</uri></graphic></fig><p>Dorsal-fin rays iv, 8½, distal margin slightly convex. Pectoral-fin rays 11, reaching about halfway from insertion of pectoral fin to insertion of pelvic fin. Pelvic-fin rays 6–8, reaching close to anus, inserted opposite of the first branched dorsal-fin ray. Anus located 1.53–2.17 times eye diameter in front of anal-fin origin. Anal-fin rays iii, 5½. Caudal-fin rays 9+8, distal margin of caudal fin emarginated with upper and lower lobes almost equal in length. Moderate axillary pelvic lobe with free tip.</p><table-wrap id="T2" position="float" orientation="portrait"><label>Table 2.</label><caption><p>Measurements of four type specimens of <italic><tp:taxon-name><tp:taxon-name-part taxon-name-part-type="genus" reg="Homatula">Homatula</tp:taxon-name-part><tp:taxon-name-part taxon-name-part-type="species" reg="robusta">robusta</tp:taxon-name-part></tp:taxon-name></italic> sp. nov.</p></caption><table id="TID0EQ1AG" rules="all"><tbody><tr><th rowspan="2" colspan="1">Measurements (mm)</th><th rowspan="1" colspan="4">
                      <italic>
                        <tp:taxon-name><tp:taxon-name-part taxon-name-part-type="genus" reg="Homatula">H.</tp:taxon-name-part><tp:taxon-name-part taxon-name-part-type="species" reg="robusta">robusta</tp:taxon-name-part></tp:taxon-name>
                      </italic>
                    </th></tr><tr><th rowspan="1" colspan="1">2009000125</th><th rowspan="1" colspan="1">2009000122</th><th rowspan="1" colspan="1">2009000144</th><th rowspan="1" colspan="1">2009000146</th></tr><tr><td rowspan="1" colspan="1">SL</td><td rowspan="1" colspan="1">83.12</td><td rowspan="1" colspan="1">81.32</td><td rowspan="1" colspan="1">73.70</td><td rowspan="1" colspan="1">61.16</td></tr><tr><td rowspan="1" colspan="1">Head length</td><td rowspan="1" colspan="1">18.76</td><td rowspan="1" colspan="1">18.28</td><td rowspan="1" colspan="1">16.58</td><td rowspan="1" colspan="1">13.28</td></tr><tr><td rowspan="1" colspan="1">Predorsal length</td><td rowspan="1" colspan="1">38.78</td><td rowspan="1" colspan="1">37.34</td><td rowspan="1" colspan="1">35.16</td><td rowspan="1" colspan="1">29.06</td></tr><tr><td rowspan="1" colspan="1">Preventral length</td><td rowspan="1" colspan="1">41.80</td><td rowspan="1" colspan="1">40.94</td><td rowspan="1" colspan="1">37.06</td><td rowspan="1" colspan="1">29.98</td></tr><tr><td rowspan="1" colspan="1">Preanal length</td><td rowspan="1" colspan="1">60.42</td><td rowspan="1" colspan="1">60.46</td><td rowspan="1" colspan="1">54.52</td><td rowspan="1" colspan="1">45.60</td></tr><tr><td rowspan="1" colspan="1">Preanus length</td><td rowspan="1" colspan="1">55.92</td><td rowspan="1" colspan="1">56.00</td><td rowspan="1" colspan="1">50.16</td><td rowspan="1" colspan="1">41.96</td></tr><tr><td rowspan="1" colspan="1">Body depth</td><td rowspan="1" colspan="1">14.40</td><td rowspan="1" colspan="1">13.82</td><td rowspan="1" colspan="1">11.72</td><td rowspan="1" colspan="1">10.28</td></tr><tr><td rowspan="1" colspan="1">Caudal peduncle length (CPL)</td><td rowspan="1" colspan="1">16.56</td><td rowspan="1" colspan="1">14.78</td><td rowspan="1" colspan="1">13.32</td><td rowspan="1" colspan="1">9.96</td></tr><tr><td rowspan="1" colspan="1">Caudal peduncle depth (CPD)</td><td rowspan="1" colspan="1">11.68</td><td rowspan="1" colspan="1">11.60</td><td rowspan="1" colspan="1">10.20</td><td rowspan="1" colspan="1">7.04</td></tr><tr><td rowspan="1" colspan="1">Body width</td><td rowspan="1" colspan="1">9.36</td><td rowspan="1" colspan="1">9.38</td><td rowspan="1" colspan="1">8.66</td><td rowspan="1" colspan="1">7.06</td></tr><tr><td rowspan="1" colspan="1">Dorsal-fin length</td><td rowspan="1" colspan="1">11.28</td><td rowspan="1" colspan="1">11.48</td><td rowspan="1" colspan="1">10.24</td><td rowspan="1" colspan="1">7.12</td></tr><tr><td rowspan="1" colspan="1">Anal-fin length</td><td rowspan="1" colspan="1">12.32</td><td rowspan="1" colspan="1">11.94</td><td rowspan="1" colspan="1">11.58</td><td rowspan="1" colspan="1">9.14</td></tr><tr><td rowspan="1" colspan="1">Pelvic-fin length</td><td rowspan="1" colspan="1">12.12</td><td rowspan="1" colspan="1">12.28</td><td rowspan="1" colspan="1">11.22</td><td rowspan="1" colspan="1">8.72</td></tr><tr><td rowspan="1" colspan="1">Pectoral-fin length</td><td rowspan="1" colspan="1">14.82</td><td rowspan="1" colspan="1">14.76</td><td rowspan="1" colspan="1">13.50</td><td rowspan="1" colspan="1">11.12</td></tr><tr><td rowspan="1" colspan="1">Head depth at neck</td><td rowspan="1" colspan="1">11.84</td><td rowspan="1" colspan="1">11.72</td><td rowspan="1" colspan="1">10.70</td><td rowspan="1" colspan="1">8.56</td></tr><tr><td rowspan="1" colspan="1">Snout length</td><td rowspan="1" colspan="1">8.64</td><td rowspan="1" colspan="1">8.48</td><td rowspan="1" colspan="1">7.48</td><td rowspan="1" colspan="1">6.10</td></tr><tr><td rowspan="1" colspan="1">Head width at eye</td><td rowspan="1" colspan="1">13.12</td><td rowspan="1" colspan="1">13.34</td><td rowspan="1" colspan="1">12.40</td><td rowspan="1" colspan="1">9.46</td></tr><tr><td rowspan="1" colspan="1">Max head width</td><td rowspan="1" colspan="1">14.08</td><td rowspan="1" colspan="1">13.90</td><td rowspan="1" colspan="1">12.88</td><td rowspan="1" colspan="1">10.78</td></tr><tr><td rowspan="1" colspan="1">Interorbital width</td><td rowspan="1" colspan="1">4.30</td><td rowspan="1" colspan="1">4.44</td><td rowspan="1" colspan="1">4.24</td><td rowspan="1" colspan="1">3.74</td></tr><tr><td rowspan="1" colspan="1">eye diameter</td><td rowspan="1" colspan="1">2.62</td><td rowspan="1" colspan="1">2.34</td><td rowspan="1" colspan="1">2.28</td><td rowspan="1" colspan="1">2.10</td></tr></tbody></table></table-wrap><p>Body scaleless, or sparse scales scattered along lateral line after posterior end of anal-fiin base, embedded beneath skin. Lateral line completed with 85–89 pores. Supraorbital pores 7, postorbital pores 3, sub- and preorbital pores 12, preoperculo-mandibular pores 10, supratemporal pores 3.</p><p>Vertebrae (three specimens), 4+37–39; four hypural elements with h-1 &amp; h-2 fused, epurale present, last four neural spines (ns-1 to ns-4) and last three haemal spines (hs-1 to hs-3) on the caudal vertebrae are significantly enlarged. U-shaped stomach; intestine almost straight, with small bend next to stomach posterior. Longest recorded length is 83.1 mm SL, 95.7 mm total length (<named-content xmlns:xlink="http://www.w3.org/1999/xlink" content-type="dwc:institutional_code" xlink:type="simple">KIZ</named-content> 2009000125, holotype).</p><table-wrap id="T3" position="float" orientation="portrait"><label>Table 3.</label><caption><p>Morphometrics of <italic><tp:taxon-name><tp:taxon-name-part taxon-name-part-type="genus" reg="Homatula">Homatula</tp:taxon-name-part><tp:taxon-name-part taxon-name-part-type="species" reg="robusta">robusta</tp:taxon-name-part></tp:taxon-name></italic> sp. nov. and <italic><tp:taxon-name><tp:taxon-name-part taxon-name-part-type="genus" reg="Homatula">Homatula</tp:taxon-name-part><tp:taxon-name-part taxon-name-part-type="species" reg="nanpanjiangensis">nanpanjiangensis</tp:taxon-name-part></tp:taxon-name></italic>. SD, standard deviation.</p></caption><table id="TID0E2LBG" rules="all"><tbody><tr><th rowspan="1" colspan="1"/><th rowspan="1" colspan="5">
                      <italic>
                        <tp:taxon-name><tp:taxon-name-part taxon-name-part-type="genus" reg="Homatula">H.</tp:taxon-name-part><tp:taxon-name-part taxon-name-part-type="species" reg="robusta">robusta</tp:taxon-name-part></tp:taxon-name>
                      </italic>
                    </th><th rowspan="1" colspan="5">
                      <italic>
                        <tp:taxon-name><tp:taxon-name-part taxon-name-part-type="genus" reg="Homatula">H.</tp:taxon-name-part><tp:taxon-name-part taxon-name-part-type="species" reg="nanpanjiangensis">nanpanjiangensis</tp:taxon-name-part></tp:taxon-name>
                      </italic>
                    </th></tr><tr><th rowspan="1" colspan="1">Measurements</th><th rowspan="1" colspan="1">N</th><th rowspan="1" colspan="1">Min</th><th rowspan="1" colspan="1">Max</th><th rowspan="1" colspan="1">Mean</th><th rowspan="1" colspan="1">SD</th><th rowspan="1" colspan="1">N</th><th rowspan="1" colspan="1">Min</th><th rowspan="1" colspan="1">Max</th><th rowspan="1" colspan="1">Mean</th><th rowspan="1" colspan="1">SD</th></tr><tr><td rowspan="1" colspan="1">SL (mm)</td><td rowspan="1" colspan="1">4</td><td rowspan="1" colspan="1">61.1</td><td rowspan="1" colspan="1">83.12</td><td rowspan="1" colspan="1">74.83</td><td rowspan="1" colspan="1">8.65</td><td rowspan="1" colspan="1">19</td><td rowspan="1" colspan="1">63.82</td><td rowspan="1" colspan="1">88.74</td><td rowspan="1" colspan="1">78.37</td><td rowspan="1" colspan="1">7.56</td></tr><tr><td rowspan="1" colspan="11">
                      <bold>As percent of SL</bold>
                    </td></tr><tr><td rowspan="1" colspan="1">Head length</td><td rowspan="1" colspan="1">4</td><td rowspan="1" colspan="1">13.28</td><td rowspan="1" colspan="1">18.76</td><td rowspan="1" colspan="1">16.73</td><td rowspan="1" colspan="1">2.15</td><td rowspan="1" colspan="1">19</td><td rowspan="1" colspan="1">15.46</td><td rowspan="1" colspan="1">20.36</td><td rowspan="1" colspan="1">18.63</td><td rowspan="1" colspan="1">1.53</td></tr><tr><td rowspan="1" colspan="1">Predorsal length</td><td rowspan="1" colspan="1">4</td><td rowspan="1" colspan="1">45.92</td><td rowspan="1" colspan="1">47.71</td><td rowspan="1" colspan="1">46.95</td><td rowspan="1" colspan="1">0.72</td><td rowspan="1" colspan="1">19</td><td rowspan="1" colspan="1">45.62</td><td rowspan="1" colspan="1">50.47</td><td rowspan="1" colspan="1">47.98</td><td rowspan="1" colspan="1">1.37</td></tr><tr><td rowspan="1" colspan="1">Preventral length</td><td rowspan="1" colspan="1">4</td><td rowspan="1" colspan="1">49.02</td><td rowspan="1" colspan="1">50.34</td><td rowspan="1" colspan="1">49.98</td><td rowspan="1" colspan="1">0.56</td><td rowspan="1" colspan="1">19</td><td rowspan="1" colspan="1">49.58</td><td rowspan="1" colspan="1">54.03</td><td rowspan="1" colspan="1">51.14</td><td rowspan="1" colspan="1">1.14</td></tr><tr><td rowspan="1" colspan="1">Preanal length</td><td rowspan="1" colspan="1">4</td><td rowspan="1" colspan="1">72.69</td><td rowspan="1" colspan="1">74.56</td><td rowspan="1" colspan="1">73.89</td><td rowspan="1" colspan="1">0.73</td><td rowspan="1" colspan="1">19</td><td rowspan="1" colspan="1">71.25</td><td rowspan="1" colspan="1">76.94</td><td rowspan="1" colspan="1">74.37</td><td rowspan="1" colspan="1">1.47</td></tr><tr><td rowspan="1" colspan="1">Preanus length</td><td rowspan="1" colspan="1">4</td><td rowspan="1" colspan="1">67.28</td><td rowspan="1" colspan="1">68.86</td><td rowspan="1" colspan="1">68.20</td><td rowspan="1" colspan="1">0.61</td><td rowspan="1" colspan="1">19</td><td rowspan="1" colspan="1">66.55</td><td rowspan="1" colspan="1">70.46</td><td rowspan="1" colspan="1">69.03</td><td rowspan="1" colspan="1">1.01</td></tr><tr><td rowspan="1" colspan="1">Body depth</td><td rowspan="1" colspan="1">4</td><td rowspan="1" colspan="1">15.9</td><td rowspan="1" colspan="1">17.32</td><td rowspan="1" colspan="1">16.76</td><td rowspan="1" colspan="1">0.53</td><td rowspan="1" colspan="1">19</td><td rowspan="1" colspan="1">12.64</td><td rowspan="1" colspan="1">15.30</td><td rowspan="1" colspan="1">13.77</td><td rowspan="1" colspan="1">0.73</td></tr><tr><td rowspan="1" colspan="1">Caudal peduncle length (CPL)</td><td rowspan="1" colspan="1">4</td><td rowspan="1" colspan="1">16.29</td><td rowspan="1" colspan="1">19.92</td><td rowspan="1" colspan="1">18.11</td><td rowspan="1" colspan="1">1.29</td><td rowspan="1" colspan="1">19</td><td rowspan="1" colspan="1">16.49</td><td rowspan="1" colspan="1">20.92</td><td rowspan="1" colspan="1">18.64</td><td rowspan="1" colspan="1">1.06</td></tr><tr><td rowspan="1" colspan="1">Caudal peduncle depth (CPD)</td><td rowspan="1" colspan="1">4</td><td rowspan="1" colspan="1">11.51</td><td rowspan="1" colspan="1">14.26</td><td rowspan="1" colspan="1">13.42</td><td rowspan="1" colspan="1">1.11</td><td rowspan="1" colspan="1">19</td><td rowspan="1" colspan="1">9.45</td><td rowspan="1" colspan="1">12.06</td><td rowspan="1" colspan="1">10.83</td><td rowspan="1" colspan="1">0.66</td></tr><tr><td rowspan="1" colspan="1">Body width</td><td rowspan="1" colspan="1">4</td><td rowspan="1" colspan="1">11.26</td><td rowspan="1" colspan="1">11.75</td><td rowspan="1" colspan="1">11.52</td><td rowspan="1" colspan="1">0.17</td><td rowspan="1" colspan="1">19</td><td rowspan="1" colspan="1">9.24</td><td rowspan="1" colspan="1">13.65</td><td rowspan="1" colspan="1">10.73</td><td rowspan="1" colspan="1">1.10</td></tr><tr><td rowspan="1" colspan="1">Dorsal-fin length</td><td rowspan="1" colspan="1">4</td><td rowspan="1" colspan="1">11.64</td><td rowspan="1" colspan="1">14.12</td><td rowspan="1" colspan="1">13.31</td><td rowspan="1" colspan="1">0.98</td><td rowspan="1" colspan="1">7</td><td rowspan="1" colspan="1">12.00</td><td rowspan="1" colspan="1">15.83</td><td rowspan="1" colspan="1">14.21</td><td rowspan="1" colspan="1">1.19</td></tr><tr><td rowspan="1" colspan="1">Anal-fin length</td><td rowspan="1" colspan="1">4</td><td rowspan="1" colspan="1">14.68</td><td rowspan="1" colspan="1">15.71</td><td rowspan="1" colspan="1">15.04</td><td rowspan="1" colspan="1">0.40</td><td rowspan="1" colspan="1">6</td><td rowspan="1" colspan="1">14.47</td><td rowspan="1" colspan="1">16.99</td><td rowspan="1" colspan="1">15.56</td><td rowspan="1" colspan="1">0.82</td></tr><tr><td rowspan="1" colspan="1">Pelvic-fin length</td><td rowspan="1" colspan="1">4</td><td rowspan="1" colspan="1">14.26</td><td rowspan="1" colspan="1">15.22</td><td rowspan="1" colspan="1">14.79</td><td rowspan="1" colspan="1">0.39</td><td rowspan="1" colspan="1">6</td><td rowspan="1" colspan="1">13.47</td><td rowspan="1" colspan="1">15.67</td><td rowspan="1" colspan="1">14.40</td><td rowspan="1" colspan="1">0.68</td></tr><tr><td rowspan="1" colspan="1">Pectoral-fin length</td><td rowspan="1" colspan="1">4</td><td rowspan="1" colspan="1">17.83</td><td rowspan="1" colspan="1">18.32</td><td rowspan="1" colspan="1">18.12</td><td rowspan="1" colspan="1">0.18</td><td rowspan="1" colspan="1">6</td><td rowspan="1" colspan="1">15.35</td><td rowspan="1" colspan="1">19.30</td><td rowspan="1" colspan="1">17.49</td><td rowspan="1" colspan="1">1.16</td></tr><tr><td rowspan="1" colspan="11">
                      <bold>As percent of head length</bold>
                    </td></tr><tr><td rowspan="1" colspan="1">Head depth at neck</td><td rowspan="1" colspan="1">4</td><td rowspan="1" colspan="1">63.11</td><td rowspan="1" colspan="1">64.54</td><td rowspan="1" colspan="1">64.06</td><td rowspan="1" colspan="1">0.57</td><td rowspan="1" colspan="1">19</td><td rowspan="1" colspan="1">49.88</td><td rowspan="1" colspan="1">61.19</td><td rowspan="1" colspan="1">55.01</td><td rowspan="1" colspan="1">3.79</td></tr><tr><td rowspan="1" colspan="1">Snout length</td><td rowspan="1" colspan="1">4</td><td rowspan="1" colspan="1">45.11</td><td rowspan="1" colspan="1">46.39</td><td rowspan="1" colspan="1">45.87</td><td rowspan="1" colspan="1">0.47</td><td rowspan="1" colspan="1">19</td><td rowspan="1" colspan="1">40.92</td><td rowspan="1" colspan="1">47.69</td><td rowspan="1" colspan="1">44.16</td><td rowspan="1" colspan="1">2.28</td></tr><tr><td rowspan="1" colspan="1">Head width at eye</td><td rowspan="1" colspan="1">4</td><td rowspan="1" colspan="1">69.94</td><td rowspan="1" colspan="1">74.79</td><td rowspan="1" colspan="1">72.23</td><td rowspan="1" colspan="1">1.83</td><td rowspan="1" colspan="1">19</td><td rowspan="1" colspan="1">49.63</td><td rowspan="1" colspan="1">72.79</td><td rowspan="1" colspan="1">59.56</td><td rowspan="1" colspan="1">6.77</td></tr><tr><td rowspan="1" colspan="1">Max head width</td><td rowspan="1" colspan="1">4</td><td rowspan="1" colspan="1">75.05</td><td rowspan="1" colspan="1">81.17</td><td rowspan="1" colspan="1">77.49</td><td rowspan="1" colspan="1">2.33</td><td rowspan="1" colspan="1">19</td><td rowspan="1" colspan="1">63.22</td><td rowspan="1" colspan="1">77.27</td><td rowspan="1" colspan="1">69.29</td><td rowspan="1" colspan="1">3.72</td></tr><tr><td rowspan="1" colspan="1">Interorbital width</td><td rowspan="1" colspan="1">4</td><td rowspan="1" colspan="1">22.92</td><td rowspan="1" colspan="1">28.16</td><td rowspan="1" colspan="1">25.24</td><td rowspan="1" colspan="1">1.93</td><td rowspan="1" colspan="1">19</td><td rowspan="1" colspan="1">22.21</td><td rowspan="1" colspan="1">26.67</td><td rowspan="1" colspan="1">24.29</td><td rowspan="1" colspan="1">1.17</td></tr><tr><td rowspan="1" colspan="1">Eye diameter</td><td rowspan="1" colspan="1">4</td><td rowspan="1" colspan="1">12.8</td><td rowspan="1" colspan="1">15.81</td><td rowspan="1" colspan="1">14.08</td><td rowspan="1" colspan="1">1.09</td><td rowspan="1" colspan="1">19</td><td rowspan="1" colspan="1">13.79</td><td rowspan="1" colspan="1">17.94</td><td rowspan="1" colspan="1">15.95</td><td rowspan="1" colspan="1">1.05</td></tr><tr><td rowspan="1" colspan="1">
                      <bold>CPD/CPL (%)</bold>
                    </td><td rowspan="1" colspan="1">4</td><td rowspan="1" colspan="1">70.53</td><td rowspan="1" colspan="1">78.48</td><td rowspan="1" colspan="1">74.07</td><td rowspan="1" colspan="1">3.53</td><td rowspan="1" colspan="1">19</td><td rowspan="1" colspan="1">49.50</td><td rowspan="1" colspan="1">65.66</td><td rowspan="1" colspan="1">58.22</td><td rowspan="1" colspan="1">4.22</td></tr></tbody></table></table-wrap></tp:treatment-sec><tp:treatment-sec sec-type="Coloration of preserved specimens" id="SECID0EHYBG"><title>Coloration of preserved specimens.</title><p>Body light brown with vertical brown bars in formalin-fixed specimens. Bars on predorsal body usually blurred and indistinct, or countable and separated by extraordinary narrow interspaces just in <named-content xmlns:xlink="http://www.w3.org/1999/xlink" content-type="dwc:institutional_code" xlink:type="simple">KIZ</named-content> 2009000122. Bars and interspaces getting wider towards caudal-fin base and approximately equal width on posterior body. Usually, bars regularly shaped and jointed on dorsal midline from opposite sides, or two bars met on upper body and last bar diffused or formed by two combined bars (<named-content xmlns:xlink="http://www.w3.org/1999/xlink" content-type="dwc:institutional_code" xlink:type="simple">KIZ</named-content> 2009000122). Dark black bar on caudal-fin base, reaching dorsal and ventral extremities. All fin rays pale brown and covered by melanophores, series of stripes halfway up each dorsal-fin ray. Color in alcohol-fixed specimens is paler than those in formalin-fixed specimens.</p></tp:treatment-sec><tp:treatment-sec sec-type="Sexual dimorphism" id="SECID0EVYBG"><title>Sexual dimorphism.</title><p>No sexual dimorphism was observed.</p></tp:treatment-sec><tp:treatment-sec sec-type="etymology" id="SECID0E1YBG"><title>Etymology.</title><p>Robusta is a Latin word meaning ‘strong’, in reference to the stout body and caudal peduncle. The Chinese common name is suggested as 粗壮荷马条鳅.</p></tp:treatment-sec><tp:treatment-sec sec-type="distribution" id="SECID0E6YBG"><title>Distribution.</title><p>Only known from the type locality, Changdi village, Luoping County, Qujing City, Yunnan Province, China (Fig. <xref ref-type="fig" rid="F5">5</xref>).</p><fig id="F5" position="float" orientation="portrait"><object-id xmlns:xlink="http://www.w3.org/1999/xlink" content-type="doi" xlink:type="simple">10.3897/zookeys.1089.77203.figure5</object-id><object-id xmlns:xlink="http://www.w3.org/1999/xlink" content-type="arpha" xlink:type="simple">DC7EA4F7-E071-55CB-A234-71A9B76E5AF6</object-id><label>Figure 5.</label><caption><p>Distribution of <italic><tp:taxon-name><tp:taxon-name-part taxon-name-part-type="genus" reg="Homatula">Homatula</tp:taxon-name-part></tp:taxon-name></italic> from the Nanpanjiang River.</p></caption><graphic xmlns:xlink="http://www.w3.org/1999/xlink" xlink:href="zookeys-1089-109-g005.jpg" position="float" orientation="portrait" xlink:type="simple" id="oo_659928.jpg"><uri content-type="original_file" xlink:type="simple">https://binary.pensoft.net/fig/659928</uri></graphic></fig></tp:treatment-sec></tp:taxon-treatment>
